# Supplementary material for: Empagliflozin inhibits increased Na influx in atrial cardiomyocytes of patients with HFpEF
Source: Cardiovasc Res. 2024 May 10;120(9):999–1010. doi: 10.1093/cvr/cvae095 (PMC11288740; doi:10.1093/cvr/cvae095)
Supplement: cvae095_Supplementary_Data [file cvae095_supplementary_data.zip]

Archive with 2 entries (2 files):
- Supplementary Figures_Tables_revision_SW_MT_final.docx
- Uncropped_gels.pdf
